# Supplementary material for: End-of-Life Care: A Multimodal and Comprehensive Curriculum for Graduating Medical Students Utilizing Experiential Learning Opportunities
Source: MedEdPORTAL. 2021 Apr 27;17:11149. doi: 10.15766/mep_2374-8265.11149 (PMC8076371; doi:10.15766/mep_2374-8265.11149)
Supplement: Supplementary file 1 — End-of-Life 1 Faculty Guide.docxEnd-of-Life 1 Student Handouts.docEnd-of-Life 1 Standardized Patient Materials.docxEnd-of-Life 2 PowerPoint Presentation.pptEnd-of-Life 2 Faculty Guide.docxEnd-of-Life 2 Simulation Materials.docxEnd-of-Life 2 Simulation Case Faculty Guide.docxEnd-of-Life 2 Standardized Patient Materials.docxEnd-of-Life Assessment.docx [file mep_2374-8265.11149-s001.zip]

Archive with 10 entries (10 files):
- A. End-of-Life 1 Faculty Guide.docx
- B. End-of-Life 1 Student Handouts.doc
- C. End-of-Life 1 Standardized Patient Materials.docx
- D. End-of-Life 2 PowerPoint Presentation.ppt
- E. End-of-Life 2 Faculty Guide.docx
- F. End-of-Life 2 Simulation Materials.docx
- G. End-of-Life 2 Simulation Case Faculty Guide.docx
- H. End-of-Life 2 Standardized Patient Materials.docx
- I. End-of-Life Assessment.docx
- Educational_Summary_Report_11149.pdf
